# Supplementary material for: Interaction of Acanthamoeba T5 with a Vero Cell Culture: An Exploratory Study Using Live-Cell Imaging and Confocal Microscopy
Source: Microorganisms. 2025 Jun 24;13(7):1460. doi: 10.3390/microorganisms13071460 (PMC12298998; doi:10.3390/microorganisms13071460)
Supplement: Supplementary file 1 [file microorganisms-13-01460-s001.zip]

Archive with 1 entries (1 files):
- microorganisms-3661330-supplementary.pdf
